# Supplementary material for: Succession of transiently active tumor‐initiating cell clones in human pancreatic cancer xenografts
Source: EMBO Mol Med. 2017 May 19;9(7):918–32. doi: 10.15252/emmm.201607354 (PMC5494525; doi:10.15252/emmm.201607354)
Supplement: Supplementary file 3 — Dataset EV1 [file EMMM-9-918-s003.xlsx]

## Sheet: Sheet1
Chromosome	Integration Locus	Sequence Orientation	Upstream of TTS [bp]	In Gene, Distance to TSS [bp]	Intron/Exon	Downstream of Gene	RefSeq Gene
1	1329293	+	0			0
1	8257858	+	126532			0	SLC45A1
1	10791545	-	0	65162	In2	0	CASZ1
1	45231061	-	0	25571	In19	0	KIF2C
1	100491634	+	0			2628	SLC35A3
1	101256690	+	0			52091	VCAM1
1	110101504	+	0	10318	In1	0	GNAI3
1	154953330	-	0			1606	CKS1B
1	168909832	-	0			0
1	169943362	-	0	100517	In16	0	KIFAP3
1	182477665	-	0	58409	In9	0	RGSL1
1	204476156	+	0			0
1	215533018	-	0			122583	KCNK2
1	218218103	+	0			177619	SPATA17
1	226331003	+	0			1379	ACBD3
2	24473368	-	0	110029	In25	0	ITSN2
2	28690039	+	0			0
2	28992434	+	0	17820	In2	0	PPP1CB
2	53661698	+	0			235420	ASB3
2	55475232	-	0	21152	In9	0	MTIF2
2	62322164	-	0	189361	In2	0	COMMD1
2	64795287	-	0	43822	In3	0	AFTPH
2	75928395	+	0	9927	Ex4	0	C2orf3
2	118980760	-	0			113164	INSIG2
2	148611711	+	0	9141	In1	0	ACVR2A
2	161339209	-	0	11109	In1	0	RBMS1
2	173562383	+	38142			0	RAPGEF4
2	187447445	+	7345			0	ITGAV
2	203608196	-	0	107985	In4	0	FAM117B
2	219367930	-	0	65154	In11	0	USP37
3	4582201	+	0			0
3	17443681	+	0	338718	In8	0	TBC1D5
3	93770222	+	0	71240	In7	0	ARL13B
3	128837134	+	0	3485	In1	0	RAB43
3	144863512	+	0			923716	PLOD2
3	167704730	-	0			22924	GOLIM4
3	183717969	+	0			0
3	195066475	-	0	97342	In4	0	ACAP2
4	73149820	-	0	284696	In21	0	ADAMTS3
4	95439852	-	0	66814	In2	0	PDLIM5
4	125132609	+	0			452859	ANKRD50
4	129654949	+	75830			0	PHF17
4	188299296	+	617629			0	ZFP42
5	5275928	+	0	135485	In18	0	ADAMTS16
5	14667690	-	0			0
5	18008665	-	0			731730	BASP1
5	24167549	-	0			319661	CDH10
5	34458904	-	197529			0	RAI14
5	36239974	+	0	1926	In1	0	C5orf33
5	37064508	+	0	187647	Ex46	0	NIPBL
5	39071098	-	0	3403	In2	0	RICTOR
5	57237298	-	458662			0	ACTBL2
5	58942558	+	0	247063	In1	0	PDE4D
5	64999039	+	0	18902	In5	0	SGTB
5	83036660	+	19764			0	HAPLN1
5	138197426	-	0	108319	In7	0	CTNNA1
5	139006337	+	0	65586	In6	0	UBE2D2
6	30703118	+	0	7335	In8	0	FLOT1
6	32913970	-	0			2421	HLA-DMA
6	36427824	+	0	17280	In1	0	KCTD20
6	90958501	+	0	48061	In3	0	BACH2
6	130241258	-	58842			0	C6orf191
7	42396054	-	0			0
7	74257829	+	0			0
7	80648959	-	100292			0	SEMA3C
7	85011774	-	260527			0	SEMA3D
7	85868750	-	404480			0	GRM3
7	123348078	-	0	41038	In2	0	WASL
7	135189767	-	0	5084	In1	0	CNOT4
7	158613293	+	0	9026	In1	0	FAM62B
8	24039400	+	0			0
8	39639341	+	0	56438	In10	0	ADAM2
8	41667105	+	0			0
8	54958990	+	0			0	LYPLA1
8	63917239	-	0			10404	GGH
8	90652495	+	117480			0	RIPK2
8	91533561	-	0			100662	TMEM64
8	133810659	+	0	23055	In4	0	PHF20L1
9	14107155	-	0	206790	In8	0	NFIB
9	111844293	+	0	37932	In6	0	C9orf5
9	115810273	-	0	8723	In3	0	ZFP37
9	126475924	+	0	216493	In5	0	DENND1A
9	127645822	-	0	57564	In19	0	GOLGA1
9	129829259	-	0	152206	In7	0	RALGPS1
9	131348542	+	0	33676	In19	0	SPTAN1
9	134565403	+	0	47522	In1	0	RAPGEF1
10	32162644	-	0	55126	In3	0	ARHGAP12
10	42396904	-	0			687651	ZNF33B
10	42396905	-	0			0
10	54742020	-	0			0
10	74407227	-	0			0
10	76701079	+	0	114700	In3	0	MYST4
10	93700427	-	0	16691	In3	0	BTAF1
10	105762912	+	0	35442	Ex9	0	SLK
11	1465549	-	0	54420	In8	0	BRSK2
11	56646719	-	109670			0	OR5AK2
11	62029660	+	7970			0	SCGB2A2
11	65159269	-	0	5228	In3	0	FRMD8
11	66082227	-	0	2288	Ex1	0	CD248
11	66922843	-	0	36103	In2	0	KDM2A
11	67947516	-	0	33268	In4	0	SUV420H1
11	74149628	-	0			16260	KCNE3
11	77082053	-	0	103055	In5	0	PAK1
11	117148802	-	0	45398	In6	0	RNF214
12	6476233	-	0	8672	In2	0	SCNN1A
12	6597195	-	0			4121	MRPL51
12	14948802	-	0	7599	In5	0	WBP11
12	15888231	-	0	54279	In1	0	EPS8
12	46762763	+	0	3882	In4	0	SLC38A2
12	61286427	-	0			815616	FAM19A2
12	82509970	+	0			236120	CCDC59
12	110586867	+	0	24727	In10	0	IFT81
12	122263577	-	0	20939	In13	0	SETD1B
12	133763800	-	0	5805		0	ZNF268
13	32918151	+	0	28534	In11	0	BRCA2
13	45929590	+	14293			0	TPT1
13	97294990	+	0	551897	In1	0	HS6ST3
14	27993304	-	926344			0	NOVA1
14	28147200	+	1080240			0	NOVA1
14	35660285	-	0	68509	In5	0	KIAA0391
14	37923064	+	0	255946	In12	0	MIPOL1
14	39782266	+	0	47790	In13	0	CTAGE5
14	52470999	+	0	14771	In7	0	C14orf166
14	54903095	+	0	5053	Ex2	0	CNIH
14	74370485	+	0	16899	In5	0	ZNF410
14	92475844	+	0	30973	In9	0	TRIP11
14	103125719	+	0	66486	In2	0	RCOR1
14	103896014	+	0	44313	In3	0	MARK3
14	104484030	+	0	89213	In22	0	TDRD9
15	42882720	+	0			20532	HAUS2
15	52898770	-	0	72050	In6	0	KIAA1370
15	62246148	-	0	106499	In36	0	VPS13C
15	66609809	+	0	24176	In7	0	DIS3L
15	72415626	-	0	4872	In1	0	SENP8
15	74860057	-	0	26509	In2	0	ARID3B
15	84224228	-	0	108137	In1	0	SH3GL3
16	2494598	-	0	15203	In9	0	CCNF
16	24779530	-	0	38481	In4	0	TNRC6A
16	50129776	+	0	29895	In12	0	HEATR3
16	73040211	-	0	42063	In1	0	ZFHX3
16	89579202	-	0	4397	In2	0	SPG7
17	860089	-	0	22921	In1	0	NXN
17	7149773	+	0	5222	In4	0	DULLARD
17	8022549	-	689			0	ALOXE3
17	9315391	-	0	163884	In6	0	STX8
17	15611694	+	0	8803	In5	0	ZNF286A
17	18446086	-	0			40636	CCDC144B
17	29821625	+	0	102983	In3	0	RAB11FIP4
17	36931607	+	0	24551	In7	0	PIP4K2B
17	36951404	+	0	4754	In1	0	PIP4K2B
17	54898096	-	4846			0	C17orf67
17	61480018	+	0	393120	In17	0	TANC2
17	74344627	+	0	5603	Ex2	0	PRPSAP1
17	81000905	+	0	8781	In3	0	B3GNTL1
18	24753543	-	0	11746	In1	0	CHST9
18	47315949	+	0	24302	In7	0	ACAA2
18	60202233	+	0	11575	In1	0	ZCCHC2
19	5709698	+	0	10478	In4	0	LONP1
19	6107091	+	0			0
19	6760255	+	0	7268	In3	0	SH2D3A
19	8526061	-	0	16258	In2	0	HNRNPM
19	9539366	-	0	6868	In4	0	ZNF266
19	9924000	-	0	5731	In2	0	FBXL12
19	13236758	+	0	7649	In1	0	NACC1
19	13287786	+	0			0
19	13287786	+	0			22070	IER2
19	15095593	+	11863			0	SLC1A6
19	16534450	-	0	48312	In9	0	EPS15L1
19	19399928	-	0	31379	In8	0	SF4
19	45483969	+	0	25331	In5	0	CLPTM1
19	56157726	-	0			0
19	58024410	+	0			0
19	58996092	+	0			3496	ZNF446
20	478723	-	0	45759	In6	0	CSNK2A1
20	21321202	+	0	37260	In14	0	XRN2
20	25618627	-	13979			0	NANP
20	33322989	-	0	90444	In12	0	NCOA6
20	61845914	-	0	1624	In2	0	YTHDF1
21	42591020	-	0			0
22	29982623	+	5479			0	NIPSNAP1
22	44397443	-	0	2270	In2	0	PARVB
22	50975416	-	4408			0	ODF3B
X	31388197	+	0			0
X	35715311	-	101148			0	MAGEB16
X	45510729	+	0			0
X	51619875	-	0	73720	In1	0	MAGED1
X	93308941	+	0			341680	FAM133A
X	94965853	+	0			0
X	129374599	+	0	28274	In5	0	ZNF280C
X	143781956	+	547151			0	SPANXN1
Y	21632540	+	0			0
Y	22970081	+	0			0

## Sheet: Legend
Dataset EV1: Genomic lentiviral integration sites detected in serially transplanted pancreatic tumors. Raw LAM-PCR amplicon sequences were separated according to the introduced barcode, trimmed and further aligned using the human genome assembly (February 2009) from the University of California–Santa Cruz. The sequenced integration sites were valid if the lentiviral LTR was fully present at the v…
